# Supplementary material for: Toxin Profile of Two Gymnodinium catenatum Strains from Iberian Coastal Waters
Source: Toxins (Basel). 2022 Nov 4;14(11):762. doi: 10.3390/toxins14110762 (PMC9699220; doi:10.3390/toxins14110762)
Supplement: Supplementary file 1 [file toxins-14-00762-s001.zip]

Archive with 1 entries (1 files):
- toxins-2002392 SM .pdf
